# Supplementary material for: A protein-based pneumococcal vaccine elicits broad immunity associated with multifunctional antibody responses in humans
Source: J Clin Invest. 2026 Feb 2;136(3):e196261. doi: 10.1172/JCI196261 (PMC12867161; doi:10.1172/JCI196261)
Supplement: Supporting data values [file jci-136-196261-s068.xlsx]

## Sheet: Figure 1
	A Anti P3296 IgG titer					A Anti P5668 IgG titer					A Anti PRx1 IgG titer					A Anti Ply IgG titer					B D30					B D90					B D180					C Ply Nab titers									D PBPV D30
	D0	D30	D90	D180		D0	D30	D90	D180		D0	D30	D90	D180		D0	D30	D90	D180		P3296	P5668	PRx1	Ply		P3296	P5668	PRx1	Ply		P3296	P5668	PRx1	Ply		PBPV D0	PPV23 D0	PBPV D30	PPV23 D30	PBPV D90	PPV23 D90	PBPV D180	PPV23 D180		Ply Nab titer	Anti P3296 IgG titer	Anti P5668 IgG titer	Anti PRx1 IgG titer	Anti Ply IgG titer
	2393.1	17583.7	20889.8	8822.7		4585.9	41672.9	33649.7	15966.3		10416.2	37646.7	37973.8	18934.7		2279.07	3114.2	4028.03	3331.95		86.67	90	73.33	40		80	83.33	73.33	20		65.52	72.41	58.62	13.79		5.95	2.93	9.19	5.73	12.5	2.92	10.77	3.53		9.19	17583.7	41672.9	37646.7	3114.2
	1251.1	23819.6	11811.4	7449.3		936.4	26350.2	8383.3	4794.8		3313.1	8104.6	4236	3639.2		2836.69	8846.24	5607.89	3836																	4.32	50.37	71.2	68.95	54.22	39.53	34.52	63.09		71.2	23819.6	26350.2	8104.6	8846.24
	17338.1	25031.7	31127.6	23203.5		32681.1	45441	63340.7	44842		36945	42326.1	51396.4	31671		1556.4	2676.85	3640.8	2978.75																	50.57	35.41	35.42	45.34	15.93	58.71	15.31	35.72		35.42	25031.7	45441	42326.1	2676.85
	876.9	34887.7	20172.9	11731.3		778.3	58833.3	30938.1	21419.7		1471.3	30903.5	19569.6	13561.3		3040.75	13909.5	18677.9	14644.3																	6.09	8.97	19.52	9.02	20.44	4.29	22.52	6.07		19.52	34887.7	58833.3	30903.5	13909.5
	5640.2	130642	83869.9	31936		5616.7	115662	101179	34283.8		1390.2	108280	64596.8	25352.6		635.3	8530.14	4700.94	2920.69																	3.71	4.71	37.07	61.62	27.55	4.14	18.31	4.29		37.07	130642	115662	108279	8530.14
	2095.3	38163.7	39980.1	26445.5		1146	43968	29835.7	16091.8		2008	75360.5	53788.3	24590.4		5097.56	22350.2	12590.5	9561.28																	11.78	4.91	53.88	64.14	21.8	6.97	14.99	11.04		53.88	38163.7	43968	75360.5	22350.2
	4911.6	14105.5	6077.4	6556.6		3193.1	11024	5411.8	5186.7		3718.3	10320.2	5702.4	4682.7		1640.64	2759.36	2039.62	1898.04																	7.68	22.93	13.85	6.18	8.39	2.96	9.76	3.59		13.85	14105.5	11024	10320.2	2759.36
	5845.9	14816.4	7774	5432.1		5269.6	35311.9	14820.9	7610.8		3635	12588.6	6220.2	3762.5		928.34	6547.58	2806.26	1838.3																	13.47	11.35	26.85	14.14	14.18	12.86	10.92	12.05		26.85	14816.4	35311.9	12588.6	6547.58
	3395.5	115751	44955.6	23762.6		2993.5	60569.2	22559.8	17225.5		2550.8	76846.7	32354.6	26034.3		5969.15	13507.7	9062.33	12738.6																	20.37	18.8	64.14	13.6	35.33	10.77	53.97	11.32		64.14	115751	60569.2	76846.7	13507.7
	1493.3	59068.8	33572.3	14585.5		1789.5	53773.5	29285.6	12690.1		1925.5	36611.3	26424.9	12819.9		1302.2	9078.79	4248.68	3150.55																	3.82	34.94	9.46	19.87	5.2	17.7	4.22	18.69		9.46	59068.8	53773.5	36611.3	9078.79
	1431.7	48105.8	30201.8	13672.2		1642.2	52360	41714.5	19399		2318.7	27988.2	24634.1	10526.7		2798.57	16812.3	18124	8774.31																	14.6	2.2	63.16	2.51	17.92	2.39	39.21	3.36		63.16	48105.8	52360	27988.2	16812.3
	2177.5	26753	13969.7	7483.5		2107.2	34939	24244.4	12221.9		2150.5	33885.1	26581.7	13015.5		980.11	3225.66	2786.89	1951.52																	3.34	25.95	7.8	20.05	7.05	18.16	4.22	27.72		7.8	26753	34939	33885.1	3225.66
	2080.6	155752	64756.6			5774.3	174154	181379			2045.3	168292	55232.4			23626.7	55709.8	24488.6																		17.58	4.9	61.88	3.52	54.62	4.89		5.36		61.88	155752	174154	168292	55709.8
	2444.3	65956.9	66238.1	33605.8		10601.4	90077.6	109108	64286.5		3719.3	77158.4	83910.2	47027.3		1094.03	2138.95	2297.62	1691.59																	10.93	9.92	8.67	14.53	7.71	17.53	21.9	12.43		8.67	65956.9	90077.6	77158.4	2138.95
	5219.8	168492	299346	154971		5970.8	207297	452752	236404		4415.8	230663	375672	217577		859.15	7433.45	7147.94	3815.62																	1	17.08	8.46	25.55	7.73	14.06	5.89	13.62		8.46	168492	207297	230663	7433.45
	1783.8	22124.5	9456.5	8432.8		2798.3	32677.5	22027.8	19191.5		1887	19619	9378.7	8864.6		1379.26	4743.56	3211.17	4091.42																	4.95	26.89	10.44	9.12	8.02	32.91	10.48	39.79		10.44	22124.5	32677.5	19619	4743.56
	1906.3	52354.6	18889.1	13243.5		1734.1	53958.1	24848.3	16972.4		2814.7	74581.7	39365.6	24465.2		6364.69	11856.5	4296.02	19473.4																	14.2	21.69	36.38	19.56	25.54	16.47	27.75	16.76		36.38	52354.6	53958.1	74581.7	11856.5
	4565.1	50120.9	21927.5	11393.6		14052.7	107507	64812.4	27095.9		20188.7	79650.6	177854	75800.2		15869.8	31512.8	20648.5	14609.3																	15.36	10.59	29.18	7.18	24.64	6.75	25.1	7.59		29.18	50120.9	107507	79650.6	31512.8
	1821	112376	31049.5	14355.7		4277.8	160730	45436.2	22189.9		5331.4	127888	36555.6	16176.6		3253.44	11178.3	5938.15	3717.95																	5.37	4.62	15.21	10.38	15.03	5.97	12.23	4.64		15.21	112376	160730	127888	11178.3
	1872.8	45236.4	20118	9489.9		783.4	20501.9	11954.3	5919.7		2735	26723.1	12984.7	6352.4		1578.9	9938.17	4711.29	2758.15																	25.52	22.2	15.54	19	12.78	37.8	8.57	23.19		15.54	45236.4	20501.9	26723.1	9938.17
	2022.1	72420.1	57609.1	24068.6		921.2	31340.3	33453.5	15111.1		2725	59843.8	45222	19362.1		1817.44	3059.93	5682.42	3538.3																	5.15	3.51	4.67	6.06	7.13	4.81	7.68	3.88		4.67	72420.1	31340.3	59843.8	3059.93
	2096.3	102887	54642.4	24506.6		1674.5	51278	34542.9	14120.9		2300.7	61606.9	44595.1	18594.8		2774.39	9383.22	6809.74	4170.85																	2.6	8.98	8.01	9.23	5.75	9.89	3.72	6.47		8.01	102887	51278	61606.9	9383.22
	2044.7	26421.3	18330.1	12035.2		2058	35595.3	18156.5	12550.8		5564.9	22097.9	11960.2	8763.2		4320.32	13980.2	9754.62	8052.24																	59.05	15.65	60.15	21.01	58.8	9.93	58.09	26.79		60.15	26421.3	35595.3	22097.9	13980.2
	4717.5	23808.3	14181.2	9904		2942.6	32386.6	18249.3	13191.5		4750.9	43165.8	19516.9	13909.2		3888.78	15547	13559.1	10050.8																	17.16	18.16	71.82	15.3	55.03	18.52	48.17	14.81		71.82	23808.3	32386.6	43165.8	15547
	4948.8	28340.6	16512.1	7857		5349.4	26713.4	19891.1	8821.9		6150.6	25124.3	18522	8650.7		1329.27	14995.9	18982.7	9979.82																	3.17	47.97	58.35	82.95	51.55	46.07	31.44	78.76		58.35	28340.6	26713.4	25124.3	14995.9
	4353.4	70673	37529	17671.7		6760.9	64714.2	43407.2	20016.2		5012.2	112593	64677.6	26261.8		1018.81	5798.82	3622.96	2177.39																	11.53	10.9	20.63	11.78	19.5	10.75	16.61	21.35		20.63	70673	64714.2	112593	5798.82
	2240.8	81694.6	45819.2	17458.7		1868.8	96176.5	67573.7	24421.1		2292.9	296664	151568	59099.9		739.96	4571.66	4475.26	2435.38																	4	8.6	6.84	4.97	5.42	3.1	7.23	2.81		6.84	81694.6	96176.5	296664	4571.66
	2261.5	41417.7	16235.8	6664.2		693.4	66823.9	25874.5	8594.3		1444.1	37294	15940.3	6602.7		949.58	4022.45	1847.85	1156.65																	1	1	16.33	1	14.69	1	11.73	2.13		16.33	41417.7	66823.9	37294	4022.45
	6628.2	137541	29617.3	14014.9		2138.8	69406.8	72190.9	31362.5		4179.9	76025.4	39383.5	19858.3		848.95	2078.14	1596.24	1015.37																	1	11.06	2.59	71.22	2.37	42.46	2.2	32.36		2.59	137541	69406.8	76025.4	2078.14
	3863.5	8335	13389.3	7784.5		7348.8	23515.9	20737.6	10088.1		13922.3	34551.1	36830.1	19893.1		1111.59	1736.12	1897.45	1516.03																	7.71	15.65	16.25	87.22	48.28	14.82	62.21	24.89		16.25	8334.97	23515.9	34551.1	1736.12

## Sheet: Figure 2
	A																													B			C									D
	strenth	extent	rank	Number	6A D0	38F D0	14 D0	4 D0	17F D0	11A D0	6A D30	38F D30	14 D30	4 D30	17F D30	11A D30	6A fold change	F38 fold change	14 fold change	4 fold change	17F fold change	11A fold change	6A Log2 fold change	38F Log2 fold change	14 Log2 fold change	4 Log2 fold change	17F Log2 fold change	11A Log2 fold change		strenth	age		strenth	Sex		extent	Sex		rank	Sex		strenth	extent	rank	Number	14 D0	4 D0	17F D0	11A D0
	31	4	26	18	2	1248	5738	1638	1878	1960	48869	8795	17435	73049	4942	84048	24434.5	7.04728	3.03852	44.5965	2.63152	42.8816	14.5766	2.81707	1.60337	5.47886	1.3959	5.42229		31	58		31	F		4	F		26	F		28	4	27	11	192	2	890	2
	42	5	25	8	2	2	2	6615	9370	3947	7903	7584	2179	48136	21491	55560	3951.5	3792	1089.5	7.2768	2.2936	14.0765	11.9482	11.8887	10.0895	2.8633	1.19761	3.81522		42	55		42	M		5	M		25	M		15	4	26	20	1967	330	1303	782
	33	6	24	9	2	2	377	4777	2503	3564	1673	554	10212	34566	53849	40010	836.5	277	27.0875	7.23592	21.5138	11.2262	9.70822	8.11374	4.75956	2.85518	4.42719	3.48879		33	51		33	M		6	M		24	M		14	3	25	12	682	149	888	344
	23	6	24	26	188	843	1778	926	2399	1544	3329	6962	11621	44003	15599	60546	17.7074	8.2586	6.536	47.5194	6.50229	39.2137	4.14628	3.0459	2.70841	5.57045	2.70095	5.29329		23	53		23	M		6	M		24	M		15	3	25	53	378	296	504	2047
	35	5	23	19	2	658	20672	69	1526	885	15272	10885	21122	55875	6753	55108	7636	16.5426	1.02177	809.783	4.42529	62.2689	12.8986	4.04811	0.0310685	9.66139	2.14577	5.96044		35	58		35	M		5	M		23	M		24	3	24	27	896	2	1071	2
	27	5	22	21	2	645	955	167	923	1578	5046	4005	4964	16284	1668	15667	2523	6.2093	5.19791	97.509	1.80715	9.92839	11.3009	2.63443	2.37793	6.60746	0.853717	3.31156		27	58		27	M		5	M		22	M		11	2	24	43	378	533	1584	1667
	24	4	21	22	2	6808	1971	394	1036	849	6288	10586	12068	12716	3037	3562	3144	1.55494	6.12278	32.2741	2.93147	4.19552	11.6184	0.636855	2.61419	5.01231	1.55162	2.06885		24	64		24	F		4	F		21	F		10	2	23	56	698	412	116	429
	19	5	21	40	1334	699	1953	1689	2167	3881	22001	5566	7819	46553	6213	41211	16.4925	7.9628	4.00358	27.5625	2.8671	10.6187	4.04374	2.99328	2.00129	4.78463	1.51959	3.40853		19	55		19	F		5	F		21	F		13	3	22	59	1871	1112	563	1233
	26	4	20	57	2	772	82	877	1515	1776	7900	16636	1558	8554	1956	5845	3950	21.5492	19	9.75371	1.29109	3.2911	11.9476	4.42956	4.24793	3.28595	0.368589	1.71857		26	54		26	F		4	F		20	F		17	3	21	4	787	2	2938	3591
	27	2	19	33	124	244	848	2	300	2	487	759	1168	7142	549	2690	3.92742	3.11066	1.37736	3571	1.83	1345	1.97358	1.63722	0.461904	11.8021	0.871844	10.3934		27	64		27	F		2	F		19	F		11	4	20	50	1062	1527	1259	591
	24	4	19	36	554	2	765	1004	455	8245	2869	11277	1661	10982	2299	29112	5.1787	5638.5	2.17124	10.9382	5.05275	3.53087	2.37259	12.4611	1.11852	3.45131	2.33707	1.82002		24	50		24	M		4	M		19	M		9	2	19	23	677	1625	520	181
	30	3	19	44	2	1730	3357	1585	26195	2	1446	3516	9834	38747	40129	15084	723	2.03237	2.9294	24.4461	1.53193	7542	9.49785	1.02316	1.55061	4.61153	0.615354	12.8807		30	54		30	F		3	F		19	F		10	3	18	51	1044	1771	530	667
	25	4	18	30	2	1546	1624	758	839	650	13731	12292	4544	21472	739	5702	6865.5	7.95084	2.79803	28.3272	0.88081	8.77231	12.7451	2.99111	1.48441	4.82411	-0.183096	3.13296		25	64		25	M		4	M		18	M		10	3	17	28	2091	2489	2834	6273
	25	3	17	42	1572	1737	275	550	3085	2	14324	5811	416	22975	3214	44194	9.11196	3.34542	1.51273	41.7727	1.04182	22097	3.18776	1.74219	0.597152	5.38449	0.0590994	14.4316		25	54		25	M		3	M		17	M		9	2	16	58	690	1121	644	1350
	20	3	16	34	2	2647	5581	1426	2289	5416	4293	3090	7551	20757	3646	86274	2146.5	1.16736	1.35298	14.5561	1.59284	15.9295	11.0678	0.223249	0.436144	3.86355	0.671597	3.99363		20	52		20	F		3	F		16	F		7	2	15	17	2948	1235	2275	1788
	19	4	15	48	2	682	2009	1601	244	2141	1612	5551	2246	9355	448	18110	806	8.1393	1.11797	5.84322	1.83607	8.45866	9.65464	3.0249	0.16088	2.54676	0.876618	3.08043		19	63		19	M		4	M		15	M		7	2	14	14	1220	1221	1524	1810
	16	3	14	54	192	3326	1977	657	687	425	6215	12194	2226	11240	1016	10278	32.3698	3.66627	1.12595	17.1081	1.47889	24.1835	5.01658	1.87431	0.171141	4.0966	0.564518	4.59595		16	62		16	F		3	F		14	F		7	2	13	5	2637	580	1353	869
	24	3	13	2	2	2	5122	2	2477	6406	2	415	4879	18310	3440	34248	1	207.5	0.952558	9155	1.38878	5.34624	0	7.69697	-0.0701218	13.1603	0.473815	2.41852		24	57		24	M		3	M		13	M		7	1	12	3	4966	935	1129	1579
	20	3	12	41	2	718	303	628	1138	773	1394	861	360	16181	1165	22119	697	1.19916	1.18812	25.7659	1.02373	28.6145	9.44501	0.262029	0.248679	4.68739	0.0338294	4.83867		20	53		20	F		3	F		12	F		8	2	11	45	625	755	1674	575
	22	2	11	1	2	2	4870	4260	3449	7772	3431	1835	5065	6350	7329	7445	1715.5	917.5	1.04004	1.49061	2.12496	0.957926	10.7444	9.84156	0.0566405	0.575903	1.08744	-0.0620141		22	51		22	M		2	M		11	M		7	2	10	15	1823	227	1929	2794
	17	3	10	55	2	156	3167	2424	1133	5544	1871	2304	3584	12587	1072	12575	935.5	14.7692	1.13167	5.19266	0.946161	2.26822	9.86959	3.88452	0.178454	2.37647	-0.079843	1.18156		17	59		17	F		3	F		10	F		7	1	9	35	2208	538	2873	634
	8	2	9	7	2	632	1923	582	1629	1659	2	1421	2246	4062	11461	2587	1	2.24842	1.16797	6.97938	7.0356	1.55937	0	1.16891	0.223999	2.8031	2.81467	0.640966		8	53		8	F		2	F		9	F		6	1	8	32	7925	1375	1335	1523
	21	3	8	52	615	2	9532	2487	4628	1436	13182	12178	6900	6525	3235	13529	21.4341	6089	0.723877	2.62364	0.699006	9.42131	4.42184	12.572	-0.466183	1.39157	-0.516623	3.23593		21	54		21	M		3	M		8	M		6	1	7	24	2013	671	2252	985
	16	2	7	29	2	5755	6245	1177	1949	1563	6246	6013	6813	2704	2625	8859	3123	1.04483	1.09095	2.29737	1.34684	5.66795	11.6087	0.063269	0.125589	1.19998	0.429583	2.50283		16	53		16	M		2	M		7	M		4	1	6	10	1924	3129	3216	936
	6	1	6	60	2514	1862	2687	910	617	8524	6476	10346	3952	2132	890	10811	2.57597	5.55639	1.47079	2.34286	1.44246	1.2683	1.36512	2.47415	0.556587	1.22827	0.528535	0.342897		6	53		6	F		1	F		6	F		5	2	6	38	1947	1337	1824	6110
	12	2	5	46	2	932	635	4625	1039	5053	1118	2050	2960	3909	1285	4168	559	2.19957	4.66142	0.845189	1.23677	0.824857	9.1267	1.13722	2.22077	-0.242654	0.306573	-0.277785		12	51		12	F		2	F		5	F		5	1	5	37	2198	593	1117	1468
	6	0	4	13	1950	4940	863	840	979	3436	4986	4817	1470	2880	1742	7221	2.55692	0.975101	1.70336	3.42857	1.77937	2.10157	1.35441	-0.0363761	0.768384	1.77761	0.831364	1.07147		6	64		6	M		0	M		4	M		3	1	4	31	5754	1345	1176	3161
	12	1	3	6	2	834	1002	1537	4380	1022	1247	1546	1338	2191	5878	1391	623.5	1.85372	1.33533	1.4255	1.34201	1.36106	9.28425	0.890421	0.417196	0.511472	0.424394	0.444727		12	68		12	M		1	M		3	M		3	0	3	39	2091	2205	4154	1845
	3	0	2	16	2	357	15036	2833	1374	2405	2	768	17728	4125	2690	2302	1	2.15126	1.17904	1.45605	1.95779	0.957173	0	1.10518	0.237609	0.542064	0.969224	-0.0631491		3	55		3	F		0	F		2	F		2	0	2	47	2299	6506	6333	12379
	12	2	1	49	2	429	1786	2107	876	627	528	739	1862	3486	831	2898	264	1.72261	1.04255	1.65449	0.94863	4.62201	8.04439	0.784597	0.060121	0.726382	-0.0760824	2.20852		12	59		12	M		2	M		1	M		2	0	1	25	6160	5754	5339	2020
[truncated: 20 more columns]

## Sheet: Figure 3
	A OPA GMT
	6A									38F									14									4									17F									11A
	PBPV				PPV23					PBPV				PPV23					PBPV				PPV23					PBPV				PPV23					PBPV				PPV23					PBPV
	D0	D30	D90	D180	D0	D30	D90	D180		D0	D30	D90	D180	D0	D30	D90	D180		D0	D30	D90	D180	D0	D30	D90	D180		D0	D30	D90	D180	D0	D30	D90	D180		D0	D30	D90	D180	D0	D30	D90	D180		D0	D30	D90	D180
	2	3431	2	2	2	68	2	2		2	1835	7155	1746	3003	7504	2905	3163		4870	5065	5582	3052	4966	8019	6204	5729		4260	6350	4715	2960	935	2923	1641	1574		3449	7329	12240	6314	1129	8557	6646	6089		7772	7445	8698	6241
	2	2	2	2	5213	3833	4071	3446		2	415	2	2	2	2	2	2		5122	4879	4499	3835	787	3835	5429	5186		2	18310	4723	2324	2	2436	2926	2030		2477	3440	2276	2326	2938	61424	73371	72030		6406	34248	10166	7822
	2	1247	1062	1036	2	2	2	2		834	1546	1287	963	2	2	2	2		1002	1338	1413	1087	2637	5241	5850	6463		1537	2191	1958	1738	580	3249	1847	2124		4380	5878	6776	4844	1353	8822	8624	11225		1022	1391	929	732
	2	2	2	2	2	2	2	2		632	1421	1404	863	4798	2550	3663	4075		1923	2246	2003	2041	1924	2326	2108	2159		582	4062	1517	1017	3129	2755	3747	4769		1629	11461	5478	4120	3216	17511	22611	23534		1659	2587	1619	1251
	2	7903	916	2	2	2	2	2		2	7584	1090	2	2	2	2	2		2	2179	530	2	192	2230	6599	2284		6615	48136	19165	10020	2	848	1563	506		9370	21491	11780	14799	890	8305	7984	7071		3947	55560	13875	6685
	2	1673	2	2	2	2	2	2		2	554	2	2	376	411	255	388		377	10212	907	844	682	5816	5565	4850		4777	34566	27668	15915	149	546	497	494		2503	53849	35480	13367	888	16971	21750	15293		3564	40010	29268	16395
	1950	4986	1581	1556	2	367	494	2		4940	4817	3412	2955	766	1254	625	519		863	1470	1130	865	1220	5681	5835	2054		840	2880	1685	974	1221	2105	1947	1420		979	1742	1635	1300	1524	8789	7193	7359		3436	7221	2382	2077
	2	2	2	2	1138	821	1021	1142		357	768	211	390	1101	1661	858	1271		15036	17728	13598	13850	1823	5295	4458	5281		2833	4125	706	2031	227	1396	996	1309		1374	2690	1356	1200	1929	8243	17630	14712		2405	2302	1408	1347
	2	48869	4488	3457	5938	4897	10854	9218		1248	8795	2922	4290	2046	1908	2070	1676		5738	17435	6182	4857	2948	7409	11160	6500		1638	73049	30485	12838	1235	1020	1196	775		1878	4942	2434	1671	2275	25977	19822	13042		1960	84048	28278	17624
	2	15272	4773	1879	4209	3626	2361	1892		658	10885	3689	756	602	648	1907	1453		20672	21122	15484	15295	1967	18585	18360	11473		69	55875	26844	13728	330	5196	2506	1437		1526	6753	3372	3094	1303	14652	8245	5779		885	55108	16210	2597
	2	5046	1792	646	2	2	2	2		645	4005	1934	1279	2	2	2	2		955	4964	2100	1549	677	6401	5587	5515		167	16284	11324	6655	1625	6048	3642	2666		923	1668	1508	935	520	1902	2036	1535		1578	15667	3492	2194
	2	6288	2492	540	1041	1126	794	1416		6808	10586	8527	9689	683	698	633	414		1971	12068	10153	4373	2013	2307	2484	2253		394	12716	5663	2327	671	5243	5198	4664		1036	3037	2577	2674	2252	8626	9654	8267		849	3562	1349	826
	188	3329	776		382	495	494	534		843	6962	3183		2778	4892	2925	3582		1778	11621	4058		6160	10631	7921	7913		926	44003	15726		5754	4801	4158	4971		2399	15599	4825		5339	18978	19566	21818		1544	60546	16820
	2	6246	4788	3333	2	2	21844	2		5755	6013	7958	4569	2	2	45443	2		6245	6813	6149	6634	896	2069	15619	765		1177	2704	8506	3582	2	4440	18032	822		1949	2625	3042	2878	1071	6941	24879	2579		1563	8859	6138	3102
	2	13731	13327	7629	2	1586	729	2		1546	12292	13556	4767	20551	14320	12101	39415		1624	4544	4240	3224	2091	15472	7263	6932		758	21472	32602	16134	2489	35123	21223	17633		839	739	778	701	2834	21971	10381	6693		650	5702	4396	1176
	124	487	396	271	723	623	1577	1693		244	759	448	169	361	369	1434	1386		848	1168	1028	903	5754	6582	9374	6627		2	7142	1791	1092	1345	1922	2462	2937		300	549	400	548	1176	9023	19969	9735		2	2690	448	2
	2	4293	1728	1280	653	535	654	598		2647	3090	2700	3249	2	2	2	2		5581	7551	4577	2967	7925	8601	7441	8036		1426	20757	8585	2803	1375	2894	1755	1616		2289	3646	1918	1642	1335	20283	14698	10901		5416	86274	17062	8215
	554	2869	2167	872	130	1375	582	496		2	11277	4042	2	876	817	707	746		765	1661	791	488	2208	6054	5893	7391		1004	10982	2583	1723	538	1506	1324	1388		455	2299	329	2	2873	13315	7574	16147		8245	29112	10979	7453
	1334	22001	5405	4498	2	2	2	2		699	5566	2249	1358	216	367	275	158		1953	7819	3647	2225	2198	4062	2544	2391		1689	46553	25625	17651	593	1704	1877	1739		2167	6213	2377	1960	1117	4635	4745	2065		3881	41211	19838	16379
	2	1394	2	2	989	1227	1080	1197		718	861	568	621	2	156	2	2		303	360	282	231	1947	2677	2839	3100		628	16181	9194	2914	1337	5657	2757	2633		1138	1165	494	2	1824	9423	15179	10892		773	22119	8969	1828
	1572	14324	5893	2712	1119	1017	928	812		1737	5811	5708	2239	2078	2004	1946	1619		275	416	724	372	2091	7252	6982	7066		550	22975	17231	9174	2205	1944	2434	2217		3085	3214	2828	2657	4154	12833	7619	6262		2	44194	35852	17865
	2	1446	1146	2	2	2	2	2		1730	3516	5875	3152	2	2	2	2		3357	9834	6270	4162	378	5830	6000	5836		1585	38747	40493	11017	533	1912	1468	1507		26195	40129	36369	24091	1584	14956	8779	6909		2	15084	10035	2
	2	1118	2056	2	457	545	399	3393		932	2050	1688	1759	546	529	459	4246		635	2960	2388	2070	625	18777	4747	2613		4625	3909	4650	5508	755	1255	1465	1338		1039	1285	1614	1473	1674	7484	2802	3066		5053	4168	4992	6595
	2	1612	2237	1204	507	757	1732	1338		682	5551	3694	1596	1900	1445	1864	1683		2009	2246	3620	2937	2299	6197	6047	5832		1601	9355	5752	5236	6506	5923	12397	10906		244	448	929	346	6333	6814	6268	6534		2141	18110	7872	7246
	2	528	576	439	5661	6324	5488	6023		429	739	327	268	9520	7927	6188	7625		1786	1862	1233	1115	1062	8512	8166	7483		2107	3486	2619	2605	1527	14675	2192	2332		876	831	853	838	1259	6284	8012	11173		627	2898	2118	1784
	615	13182	5960	3201	981	629	771	1054		2	12178	6117	5040	772	734	695	757		9532	6900	8238	8131	1044	22493	24766	16900		2487	6525	4152	3131	1771	16155	14044	8193		4628	3235	4866	3754	530	2274	2867	1950		1436	13529	4849	3115
	192	6215	1360	506	2	2	2	2		3326	12194	5045	2794	1854	1405	1076	1665		1977	2226	2769	2155	378	49264	19792	15559		657	11240	6720	3444	296	2230	1761	1070		687	1016	885	593	504	6846	7790	2958		425	10278	3669	1261
	2	1871	628	2	2	2	2	2		156	2304	1215	2	2	2	2	2		3167	3584	3799	2890	698	6162	7460	5987		2424	12587	5357	2610	412	1372	655	412		1133	1072	4123	4477	116	2489	2314	2181		5544	12575	5878	5271
	2	7900	4705	1801	2	2	2	2		772	16636	6465	3690	136	132	127	2		82	1558	582	401	690	5980	5688	5426		877	8554	6425	2167	1121	2997	2621	3652		1515	1956	1401	1171	644	3532	3653	3811		1776	5845	3366	2037
	2514	6476	6191	3354	2	2	2	2		1862	10346	7106	1718	2	2	2	2		2687	3952	5068	2833	1871	2110	2298	2467		910	2132	6046	2226	1112	27406	19435	36326		617	890	3293	1888	563	7435	9050	4614		8524	10811	14941	12116
[truncated: 40 more columns]

## Sheet: Figure 4
	A Fold-change (D30/D0,log2)																A Fold-change (D30/D90,log2)
	P3296					P5668					PRx1						P3296					P5668					PRx1
	IgG1	IgG2	IgG3	IgG4	IgM	IgG1	IgG2	IgG3	IgG4	IgM	IgG1	IgG2	IgG3	IgG4	IgM		IgG1	IgG2	IgG3	IgG4	IgM	IgG1	IgG2	IgG3	IgG4	IgM	IgG1	IgG2	IgG3	IgG4	IgM
	7.17982	2.28753	18.9827	11.717	3.21712	7.77274	9.47396	20.8221	1.3679	3.49048	3.70539	0.97712	14.3293	0.848358	3.92357		1.22682	0.753736	1.36669	1.45183	1.11601	1.31255	1.13114	1.44609	1.49927	1.30977	1.16488	1.40857	1.18943	0.757553	1.31886
	34.6684	6.01812	18.8025	24.3631	3.09135	53.1826	4.35954	16.8784	3.41585	2.88461	11.3117	0.39973	2.80888	2.39126	1.25621		2.09328	1.62032	2.7506	1.53872	2.00948	3.35391	1.04344	4.53917	0.192258	1.59177	3.71501	1.45837	1.78377	0.77079	1.14263
	1.48722	3.28941	2.48497	1.53121	3.2963	1.22447	10.4022	2.04535	97.1611	2.96296	1.82039	0.301551	1.77719	2.01699	2.61096		0.760466	1.00071	1.69478	1.00574	1.21923	0.909505	1.51007	1.53912	2.32894	1.24221	1.21488	0.781225	1.20748	0.906819	1.46124
	85.458	7.03431	20.7995	452.755	1.8845	104.435	6.12104	7.07533	35.1851	2.78166	12.054	9.12791	3.14734	235.34	2.47395		2.20493	1.99419	4.12567	2.26296	0.823735	1.41863	0.906237	2.27675	0.806709	1.01977	1.07349	1.50632	0.531705	0.821674	1
	60.2516	8.66995	44.8439	0.614968	6.01694	13.6352	5.65597	34.1892	28.2411	4.74119	58.7522	7.09633	81.3589	216.312	5.76447		1.70176	2.6268	3.88113	0.978064	1.40099	0.80768	2.79115	2.4837	0.977037	1.19925	1.56961	0.99427	4.14541	1.75004	0.917681
	43.18	1.49425	41.4888	75.174	18.3875	48.2669	10.6343	2.50483	1.52184	11.4227	52.4331	1.26158	4.23823	1.22783	5.11776		1.17394	0.28945	0.771496	1.59536	1.3453	1.70227	1.95686	0.199392	0.096126	1.90197	1.6718	2.16466	2.24306	1.08392	1.53723
	3.75813	2.22991	2.12162	16.6572	1.92703	2.40436	2.12141	3.07107	5.91973	1.21616	2.765	3.23532	1.2334	0.852048	1.34838		1.85681	1.58641	1.84444	3.08342	1.50155	1.56245	1.27507	1.23067	2.32635	1.20089	1.79411	0.830924	1.3017	0.971821	1.23002
	2.70195	1.39328	2.53796	1.69458	1.34468	5.69593	7.6404	3.08566	11.806	1.81933	3.33238	0.333341	13.1763	1.38743	1.37438		1.35807	1.06547	1.47622	1.16897	1.13144	2.20316	1.42671	2.15703	2.33706	1.10756	1.48762	1.19476	7.36298	0.550652	1.07429
	32.2994	7.21218	42.2162	4.67619	0.730157	12.0906	11.3102	43.3703	29.9537	3.84815	28.5839	6.7496	20.8056	27.2636	4.55239		1.76507	1.02954	2.87345	0.326348	1.59804	2.07536	0.585567	4.63004	28.6103	1.48541	1.93943	1.41261	2.18515	25.6807	2.00915
	163.715	8.29537	41.1113	3.46415	4.83484	13.5387	3.44952	91.6728	15.6389	4.11897	9.42374	8.46054	21.5582	0.453545	3.91811		1.83412	0.938293	2.15022	0.090814	1.92175	1.50398	0.421528	2.91301	9.26101	1.62367	1.58628	2.07154	2.04062	0.494171	1.62494
	56.0274	5.89697	24.9634	1.28601	23.4762	21.206	34.5229	28.0348	30.1604	10.6288	8.19362	6.05637	8.51263	15.6834	21.2715		1.63347	1.34075	2.27781	0.210838	4.86704	2.14512	15.2553	3.6649	10.7419	2.58241	1.66296	0.458851	1.64405	43.7327	6.29952
	13.8498	6.07942	41.0289	18.8001	2.55015	21.0102	10.723	46.3177	3.23984	3.20046	16.8089	9.63351	16.5754	6.73778	1.92131		1.1693	1.97081	2.54904	1.07246	1.39352	2.13007	1.51074	3.32267	0.131001	1.10894	1.45654	1.1474	1.49597	0.998557	1.22089
	13.8041	14.8079	100.548	52.801	6.38728	9.12083	87.599	48.6457	25.4323	6.55051	75.7408	29.1303	87.7523	8.81916	3.25569		0.24818	1.87946	5.71983	2.34979	1.88969	0.248644	2.51421	8.96758	1.79379	1.6875	1.64663	3.64321	6.44508	5.79145	1.50872
	50.8466	10.7064	32.9733	1.16273	1.55803	5.84569	39.4294	26.0386	6.93401	3.21093	34.476	9.82826	14.1474	0.229263	1.04001		1.92928	1.53357	1.76264	1.07527	0.811999	0.813474	0.825772	2.10709	0.779817	0.868348	0.915256	1.17581	1.7797	0.649404	0.813184
	4.34116	4.8348	14.0758	7.00618	2.68566	4.41377	18.5211	29.5998	26.787	3.99427	4.61396	12.2235	30.4006	0.57371	3.6797		0.674882	1.02433	1.17242	0.704784	0.83147	0.652199	0.678764	1.39087	0.560132	0.853826	0.621452	0.758976	1	0.691104	0.756821
	7.37479	3.22472	15.3935	0.949035	2.55795	13.0501	6.57796	5.78417	7.66391	3.10314	7.64	1.95765	2.42475	0.371974	1.10169		1.85184	1.14894	2.00179	0.230519	1.54632	1.52529	0.780122	2.04343	8.61223	2.09906	1.15292	0.843398	0.829958	0.866434	1.13214
	13.0985	7.78686	68.1229	8.95417	1.42339	34.4815	16.7834	82.8009	15.5857	2.30428	23.5118	10.6813	20.5227	0.779849	1.99686		1.31637	1.02198	3.96953	0.261581	1.32422	2.44359	1.79863	6.86292	9.59285	1.66116	1.78013	1.74061	1.78208	1.42206	1.56079
	16.7843	2.19821	49.0337	1.46058	6.30702	8.5971	4.30825	12.5795	7.68788	2.94581	3.99394	4.0238	45.1404	2.13791			2.39824	0.603788	6.59863	2.02745	2.83702	2.84334	1.23575	1.72882	1.90686	1.32388	2.10175	1.10196	2.76457	1.03325	183.434
	85.6648	12.7301	100.972	20.0251	15.0978	41.0863	28.1339	23.875	156.883	13.0781	20.611	13.682	24.3019	65.3358	19.6525		1.0448	2.58265	2.15156	1.83702	2.50218	1.69661	1.50857	1.28799	2.91303	1.65228	1.27942	3.18685	2.17331	56.6177	2.06531
	50.0261	3.32631	38.537	81.2462	2.16603	21.3971	10.0319	35.2257	9.91498	2.52218	5.11771	4.77217	2.48404	247.579	2.48548		2.60241	0.726804	3.06216	1.349	1.07105	2.12919	1.69547	3.16638	0.20337	1.08488	1.80872	0.544434	2.44357	1.05062	1.2419
	38.4401	14.2022	28.0206	31.0591	1.91453	59.9885	9.69387	13.1444	2.43005	2.00233	42.6083	6.76309	9.12808	0.617599	1.95145		1.23795	1.80315	2.80206	1.20303	1.32134	1.157	1.31768	2.44319	0.975933	1.72537	1.1736	0.499138	1.16182	0.798702	1.69206
	47.6606	10.1876	102.563	6.89433	1.32907	45.9773	9.67815	43.1965	60.1831	4.10068	40.9624	12.3657	11.8493	1.50385	3.78906		1.19472	0.954465	5.64694	0.137562	1.80511	2.99901	1.90562	4.56942	21.2837	2.61769	2.34678	1.24401	2.72989	0.992274	2.56402
	9.90695	2.21855	2.60847	159.383	1.60695	7.24069	2.84354	8.35971	13.0509	1.22676	2.56282	1.54306	2.32321	1.23904	1.03974		1.05638	0.990366	1.93425	0.818875	0.993651	0.873415	1.11553	2.2126	1.26861	1.32617	0.880853	0.655596	1.20115	1.42362	1.51261
	5.50721	2.4293	4.51903	4.8944	1.00427	7.24369	2.97877	14.0774	2.3119	5.95732	4.67544	2.80471	5.16864	16.6873	0.953112		1.0827	1.30902	2.47583	1.85245	1.01983	1.36088	1.31198	4.23124	1.61902	2.61579	1.01779	1.35293	2.4145	9.77389	1.17526
	3.75808	1.38018	5.53778	3.81666	1.32339	1.94544	1.81915	15.7815	1.39082	1.67773	2.34058	1.33691	10.1746	26.2474	1.70047		1.27707	0.900222	1.78039	0.636159	1.35299	1.07859	1.04812	2.13437	1.13009	1.71316	1.12347	0.774066	1.95002	1.09817	1.78361
	10.7659	7.69496	26.2618	1.36611	3.23626	5.03089	3.54756	19.7716	4.4306	2.47006	8.35662	15.2121	12.7827	0.69782	3.23688		1.87641	1.88385	5.71665	1.38097	1.66849	1.39063	1.05111	3.48188	0.762282	1.65838	1.56207	2.32978	3.00113	0.783511	1.93664
	40.5564	8.03992	50.7304		1.54225	30.6571	6.60853	61.9267	109.693	1.68736	71.88	10.6235	58.1121	0.255965	3.99366		1.94961	1.40382	4.24872	1.85166	0.962862	1.36713	1.32291	3.16594	2.42078	0.922214	1.71749	1.54925	3.27057	0.298444	2.25706
	26.318	3.18438	16.6426	2.08478	1.40285	88.0827	7.92308	87.9016	51.2281	1.45746	81.1259	3.7464	16.8032	0.64647	2.20777		2.12116	1.4956	1.87334	0.277078	1.01137	1.89454	2.11984	5.26668	17.5325	1.25647	1.63577	1.11116	1.64752	0.602833	1.6071
	18.7787	3.7666	50.7083	1.07906	3.53839	28.0513	26.9767	26.8222	29.5344	3.6465	18.6981	19.555	32.2721	0.696796	2.48623		1.90989	0.42206	3.86082	0.459882	2.02028	1.39994	1.10485	1.94784	1.68408	1.52792	1.25918	1.69436	2.92363	0.536588	1.171
	1.463	1.03026	1.93514	0.735554	1.11216	1.87825	1.90751	3.3685	2.55908	1.90512	1.62844	1.2731	2.56594	0.636566	1.40342		0.886257	0.704941	0.69145	1.14436	0.998592	1.1261	0.982293	0.815797	0.897287	1.56387	0.979655	1.00668	0.903045	0.786192	1.52557

## Sheet: Figure 5
	A																												B P3296										C P5668										D PRx1
	P3296 D30 IgG	P5668 D30 IgG	PRx1 D30 IgG	P3296 D90 IgG	P5668 D90 IgG	PRx1 D90 IgG	P3296 D180 IgG	P5668 D180 IgG	PRx1 D180 IgG	D30 6A	D30 F38	D30 14	D30 4	D30 17F	D30 11A	D90 6A	D90 F38	D90 14	D90 4	D90 17F	D90 11A	D180 6A	D180 F38	D180 14	D180 4	D180 17F	D180 11A		IgG	IgM	IgG1	D30 6A	D30 F38	D30 14	D30 4	D30 17F	D30 11A		IgG	IgM	IgG3	D30 6A	D30 F38	D30 14	D30 4	D30 17F	D30 11A		IgG
	17583.7	41672.9	37646.7	20889.8	33649.7	37973.8	8822.7	15966.3	18934.7	3431	1835	5065	6350	7329	7445	2	7155	5582	4715	12240	8698	2	1746	3052	2960	6314	6241		17583.7	11393977	17839439	3431	1835	5065	6350	7329	7445		41672.9	9498958	1.6396387e+007	3431	1835	5065	6350	7329	7445		37646.7
	23819.6	26350.2	8104.6	11811.4	8383.3	4236	7449.3	4794.8	3639.2	2	415	4879	18310	3440	34248	2	2	4499	4723	2276	10166	2	2	3835	2324	2326	7822		23819.6	3470296	9717128	2	415	4879	18310	3440	34248		26350.2	3153493	2.0233466e+007	2	415	4879	18310	3440	34248		8104.6
	25031.7	45441	42326.1	31127.6	63340.7	51396.4	23203.5	44842	31671	1247	1546	1338	2191	5878	1391	1062	1287	1413	1958	6776	929	1036	963	1087	1738	4844	732		25031.7	1246064	12861724	1247	1546	1338	2191	5878	1391		45441	1943034	8.2915972e+007	1247	1546	1338	2191	5878	1391		42326.1
	34887.7	58833.3	30903.5	20172.9	30938.1	19569.6	11731.3	21419.7	13561.3	2	1421	2246	4062	11461	2587	2	1404	2003	1517	5478	1619	2	863	2041	1017	4120	1251		34887.7	1161084	13484774	2	1421	2246	4062	11461	2587		58833.3	1968452	1139600	2	1421	2246	4062	11461	2587		30903.5
	130642	115662	108280	83869.9	101179	64596.8	31936	34283.8	25352.6	7903	7584	2179	48136	21491	55560	916	1090	530	19165	11780	13875	2	2	2	10020	14799	6685		130642	7363305	69807550	7903	7584	2179	48136	21491	55560		115662	4709333	1.73e+008	7903	7584	2179	48136	21491	55560		108280
	38163.7	43968	75360.5	39980.1	29835.7	53788.3	26445.5	16091.8	24590.4	1673	554	10212	34566	53849	40010	2	2	907	27668	35480	29268	2	2	844	15915	13367	16395		38163.7	24938485	67620427	1673	554	10212	34566	53849	40010		43968	9222226	5780839	1673	554	10212	34566	53849	40010		75360.5
	14105.5	11024	10320.2	6077.4	5411.8	5702.4	6556.6	5186.7	4682.7	4986	4817	1470	2880	1742	7221	1581	3412	1130	1685	1635	2382	1556	2955	865	974	1300	2077		14105.5	728453	6658842	4986	4817	1470	2880	1742	7221		11024	460184	2966525	4986	4817	1470	2880	1742	7221		10320.2
	14816.4	35311.9	12588.6	7774	14820.9	6220.2	5432.1	7610.8	3762.5	2	768	17728	4125	2690	2302	2	211	13598	706	1356	1408	2	390	13850	2031	1200	1347		14816.4	3080624	11383466	2	768	17728	4125	2690	2302		35311.9	3301574	1780328	2	768	17728	4125	2690	2302		12588.6
	115751	60569.2	76846.7	44955.6	22559.8	32354.6	23762.6	17225.5	26034.3	48869	8795	17435	73049	4942	84048	4488	2922	6182	30485	2434	28278	3457	4290	4857	12838	1671	17624		115751	2503686	55736284	48869	8795	17435	73049	4942	84048		60569.2	2462193	1.21e+008	48869	8795	17435	73049	4942	84048		76846.7
	59068.8	53773.5	36611.3	33572.3	29285.6	26424.9	14585.5	12690.1	12819.9	15272	10885	21122	55875	6753	55108	4773	3689	15484	26844	3372	16210	1879	756	15295	13728	3094	2597		59068.8	12315419	28832097	15272	10885	21122	55875	6753	55108		53773.5	6518836	1.56e+008	15272	10885	21122	55875	6753	55108		36611.3
	48105.8	52360	27988.2	30201.8	41714.5	24634.1	13672.2	19399	10526.7	5046	4005	4964	16284	1668	15667	1792	1934	2100	11324	1508	3492	646	1279	1549	6655	935	2194		48105.8	29716792	32346415	5046	4005	4964	16284	1668	15667		52360	1.285289e+007	2.3895316e+007	5046	4005	4964	16284	1668	15667		27988.2
	26753	34939	33885.1	13969.7	24244.4	26581.7	7483.5	12221.9	13015.5	6288	10586	12068	12716	3037	3562	2492	8527	10153	5663	2577	1349	540	9689	4373	2327	2674	826		26753	3458701	12107462	6288	10586	12068	12716	3037	3562		34939	2876480	3577383	6288	10586	12068	12716	3037	3562		33885.1
	155752	174154	168292	64756.6	181379	55232.4				3329	6962	11621	44003	15599	60546	776	3183	4058	15726	4825	16820								155752	3964308	14482221	3329	6962	11621	44003	15599	60546		174154	4912971	3.6039499e+007	3329	6962	11621	44003	15599	60546		168292
	65956.9	90077.6	77158.4	66238.1	109108	83910.2	33605.8	64286.5	47027.3	6246	6013	6813	2704	2625	8859	4788	7958	6149	8506	3042	6138	3333	4569	6634	3582	2878	3102		65956.9	3103282	78996494	6246	6013	6813	2704	2625	8859		90077.6	3761157	2.3732173e+007	6246	6013	6813	2704	2625	8859		77158.4
	168492	207297	230663	299346	452752	375672	154971	236404	217577	13731	12292	4544	21472	739	5702	13327	13556	4240	32602	778	4396	7629	4767	3224	16134	701	1176		168492	4035978	14816936	13731	12292	4544	21472	739	5702		207297	6245976	9.6105802e+007	13731	12292	4544	21472	739	5702		230663
	22124.5	32677.5	19619	9456.5	22027.8	9378.7	8432.8	19191.5	8864.6	487	759	1168	7142	549	2690	396	448	1028	1791	400	448	271	169	903	1092	548	2		22124.5	570095	11812744	487	759	1168	7142	549	2690		32677.5	1085887	4870764	487	759	1168	7142	549	2690		19619
	52354.6	53958.1	74581.7	18889.1	24848.3	39365.6	13243.5	16972.4	24465.2	4293	3090	7551	20757	3646	86274	1728	2700	4577	8585	1918	17062	1280	3249	2967	2803	1642	8215		52354.6	1438769	13407770	4293	3090	7551	20757	3646	86274		53958.1	2665134	5.579966e+007	4293	3090	7551	20757	3646	86274		74581.7
	50120.9	107507	79650.6	21927.5	64812.4	177854	11393.6	27095.9	75800.2	2869	11277	1661	10982	2299	29112	2167	4042	791	2583	329	10979	872	2	488	1723	2	7453		50120.9	2514552	24558438	2869	11277	1661	10982	2299	29112		107507	1817392	1.0786395e+007	2869	11277	1661	10982	2299	29112		79650.6
	112376	160730	127888	31049.5	45436.2	36555.6	14355.7	22189.9	16176.6	22001	5566	7819	46553	6213	41211	5405	2249	3647	25625	2377	19838	4498	1358	2225	17651	1960	16379		112376	8221528	37393751	22001	5566	7819	46553	6213	41211		160730	4266181	5.3670362e+007	22001	5566	7819	46553	6213	41211		127888
	45236.4	20501.9	26723.1	20118	11954.3	12984.7	9489.9	5919.7	6352.4	1394	861	360	16181	1165	22119	2	568	282	9194	494	8969	2	621	231	2914	2	1828		45236.4	2833630	13343096	1394	861	360	16181	1165	22119		20501.9	2980954	2757847	1394	861	360	16181	1165	22119		26723.1
	72420.1	31340.3	59843.8	57609.1	33453.5	45222	24068.6	15111.1	19362.1	14324	5811	416	22975	3214	44194	5893	5708	724	17231	2828	35852	2712	2239	372	9174	2657	17865		72420.1	3137332	55336438	14324	5811	416	22975	3214	44194		31340.3	3038679	7899320	14324	5811	416	22975	3214	44194		59843.8
	102887	51278	61606.9	54642.4	34542.9	44595.1	24506.6	14120.9	18594.8	1446	3516	9834	38747	40129	15084	1146	5875	6270	40493	36369	10035	2	3152	4162	11017	24091	2		102887	7942253	71052367	1446	3516	9834	38747	40129	15084		51278	6214465	3200244	1446	3516	9834	38747	40129	15084		61606.9
	26421.3	35595.3	22097.9	18330.1	18156.5	11960.2	12035.2	12550.8	8763.2	1118	2050	2960	3909	1285	4168	2056	1688	2388	4650	1614	4992	2	1759	2070	5508	1473	6595		26421.3	1390110	13328542	1118	2050	2960	3909	1285	4168		35595.3	1231613	1161097	1118	2050	2960	3909	1285	4168		22097.9
	23808.3	32386.6	43165.8	14181.2	18249.3	19516.9	9904	13191.5	13909.2	1612	5551	2246	9355	448	18110	2237	3694	3620	5752	929	7872	1204	1596	2937	5236	346	7246		23808.3	3001586	16958631	1612	5551	2246	9355	448	18110		32386.6	2510263	4984640	1612	5551	2246	9355	448	18110		43165.8
	28340.6	26713.4	25124.3	16512.1	19891.1	18522	7857	8821.9	8650.7	528	739	1862	3486	831	2898	576	327	1233	2619	853	2118	439	268	1115	2605	838	1784		28340.6	2855912	11426062	528	739	1862	3486	831	2898		26713.4	1591007	1.4383578e+007	528	739	1862	3486	831	2898		25124.3
	70673	64714.2	112593	37529	43407.2	64677.6	17671.7	20016.2	26261.8	13182	12178	6900	6525	3235	13529	5960	6117	8238	4152	4866	4849	3201	5040	8131	3131	3754	3115		70673	4276799	30208311	13182	12178	6900	6525	3235	13529		64714.2	2888126	2.2174378e+007	13182	12178	6900	6525	3235	13529		112593
	81694.6	96176.5	296664	45819.2	67573.7	151568	17458.7	24421.1	59099.9	6215	12194	2226	11240	1016	10278	1360	5045	2769	6720	885	3669	506	2794	2155	3444	593	1261		81694.6	2005296	51397246	6215	12194	2226	11240	1016	10278		96176.5	702574	3228768	6215	12194	2226	11240	1016	10278		296664
	41417.7	66823.9	37294	16235.8	25874.5	15940.3	6664.2	8594.3	6602.7	1871	2304	3584	12587	1072	12575	628	1215	3799	5357	4123	5878	2	2	2890	2610	4477	5271		41417.7	1556811	5945473	1871	2304	3584	12587	1072	12575		66823.9	3527060	2.7583647e+007	1871	2304	3584	12587	1072	12575		37294
	137541	69406.8	76025.4	29617.3	72190.9	39383.5	14014.9	31362.5	19858.3	7900	16636	1558	8554	1956	5845	4705	6465	582	6425	1401	3366	1801	3690	401	2167	1171	2037		137541	5561578	75761654	7900	16636	1558	8554	1956	5845		69406.8	3583030	1.1850613e+007	7900	16636	1558	8554	1956	5845		76025.4
	8335	23515.9	34551.1	13389.3	20737.6	36830.1	7784.5	10088.1	19893.1	6476	10346	3952	2132	890	10811	6191	7106	5068	6046	3293	14941	3354	1718	2833	2226	1888	12116		8335	1686629	6504607	6476	10346	3952	2132	890	10811		23515.9	1993790	2.3815658e+007	6476	10346	3952	2132	890	10811		34551.1
[truncated: 29 more columns]

## Sheet: Fiture 6
A flow cytometry dot plots																											B P3296															B P3296
NC			D0			D30			NC			D0			D30			NC			D0			D30			D0							D30								IgG3	SPn.4	SPn.11A	IFN-γ+	TNF+	CD107a+	MIP-1β+	IFN-γ+TNF+
TNF+ IFN-g-	0.61		TNF+ IFN-g-	0.47		TNF+ IFN-g-	0.36		CD107a+ IFN-g-	0.92		CD107a+ IFN-g-	1.3		CD107a+ IFN-g-	4.91		MIP-β+ IFN-g-	0.1		MIP-β+ IFN-g-	0.88		MIP-β+ IFN-g-	11.8		IFN-γ+	TNF+	CD107a+	MIP-1β+	IFN-γ+TNF+	IFN-γ+CD107a+	IFN-γ+MIP-1β+	IFN-γ+	TNF+	CD107a+	MIP-1β+	IFN-γ+TNF+	IFN-γ+CD107a+	IFN-γ+MIP-1β+		26840964	6350	7445	2.57	0.58	2.55	5.22	0.47
TNF+ IFN-g+	0		TNF+ IFN-g+	0.058		TNF+ IFN-g+	2.57		CD107a+ IFN-g+	0		CD107a+ IFN-g+	0.093		CD107a+ IFN-g+	4.31		MIP-β+ IFN-g+	0		MIP-β+ IFN-g+	0.26		MIP-β+ IFN-g+	11.2		0.11	0.01	0.15	0.44	0	0.03	0.091	2.57	0.58	2.55	5.22	0.47	0.89	1.99		78887214	18310	34248	17.54	3.04	13.75	38.4	2.13
TNF- IFN-g+	0		TNF- IFN-g+	0.21		TNF- IFN-g+	8.72		CD107a- IFN-g+	0		CD107a- IFN-g+	0.18		CD107a- IFN-g+	6.98		MIP-β- IFN-g+	0		MIP-β- IFN-g+	0.012		MIP-β- IFN-g+	0.11		0.274	0.064	0.54	1.01	0.043	0.13	0.24	17.54	3.04	13.75	38.4	2.13	5.97	13.6		51657428	2191	1391	1.11	0.32	1.48	2.72	0.12
TNF- IFN-g-	99.4		TNF- IFN-g-	99.3		TNF- IFN-g-	88.4		CD107a- IFN-g-	99.1		CD107a- IFN-g-	98.4		CD107a- IFN-g-	83.8		MIP-β- IFN-g-	99.9		MIP-β- IFN-g-	98.9		MIP-β- IFN-g-	76.9		0.72	0.23	1.2	1.62	0.13	0.4	0.56	1.11	0.32	1.48	2.72	0.12	0.4	0.87		1889293	4062	2587	1.36	0.25	1.05	2.76	0.18
																											0	0.2	0.05	0.03	0	0	0	1.36	0.25	1.05	2.76	0.18	0.53	1.13		70263338	48136	55560	7.29	1.71	5.39	14.31	1.23
																											0.98	0.23	1.29	2.31	0.18	0.43	0.77	7.29	1.71	5.39	14.31	1.23	2.75	5.98		13827186	34566	40010	2.12	0.51	1.75	3.85	0.39
																											0.56	0.16	0.44	1.05	0.12	0.17	0.43	2.12	0.51	1.75	3.85	0.39	0.76	1.77		9602336	2880	7221	2.75	0.62	2.55	5.58	0.46
																											2.82	0.61	2.43	6.2	0.43	1.05	2.33	2.75	0.62	2.55	5.58	0.46	0.99	2.16		16803937	4125	2302	7.44	1.65	5.53	14.87	1.21
																											4.06	1.27	4.2	8.69	1.03	1.7	3.44	7.44	1.65	5.53	14.87	1.21	2.83	5.97		169000000	73049	84048	12.49	2.39	10.31	29.9	1.71
																											0.9	0.18	1.33	2.1	0.1	0.36	0.62	12.49	2.39	10.31	29.9	1.71	4.17	9.79		141000000	55875	55108	4.89	0.84	3.8	10.02	0.68
																											0.03867	0.01967	0.019	0.289	0.00967	0.019	0.039	4.89	0.84	3.8	10.02	0.68	1.68	3.98		68065849	16284	15667	9.79	2.51	7.52	18.96	1.83
																											1	0.28	1.09	2.67	0.22	0.48	0.76	9.79	2.51	7.52	18.96	1.83	3.83	7.97		24397691	12716	3562	4.05	1.02	3.16	7.41	0.79
																											1	0.95	1.36	2.28	0.23	0.47	0.79	4.05	1.02	3.16	7.41	0.79	1.63	3.28		71365564	44003	60546	9.36	1.83	6.11	18.6	1.33
																											0.153	0.093	0.176	0.45	0.011	0.034	0.13	9.36	1.83	6.11	18.6	1.33	3	7.06		37286783	2704	8859	11.29	2.57	8.3	22.9	1.81
																											0.268	0.058	0.473	1.04	0.058	0.093	0.22	11.29	2.57	8.3	22.9	1.81	3.97	9.19		65733184	21472	5702	4.68	1.07	4.05	9.53	0.72
																											1.35	0.27	1.32	2.73	0.2	0.54	1.05	4.68	1.07	4.05	9.53	0.72	1.73	3.57		11152742	7142	2690	2.88	0.94	3.18	5.8	0.79
																											0.192	0.022	0.138	0.44	0.011	0.078	0.16	2.88	0.94	3.18	5.8	0.79	1.58	2.3		87263172	20757	86274	14.12	2.32	11.19	33.5	1.66
																											0.091	0.243	0.217	0.37	0.011	0.057	0.08	14.12	2.32	11.19	33.5	1.66	4.52	11.3		16362862	10982	29112	4.06	1.04	3.88	9.03	0.66
																											0.043	0	0.302	0.181	0	0.021	0.021	4.06	1.04	3.88	9.03	0.66	1.55	3.28		112000000	46553	41211	9.03	2.14	8	19.66	1.4
																											0.023	0.02	0.24	0.172	0	0.012	0	9.03	2.14	8	19.66	1.4	3.55	7.09		18733430	16181	22119	14.01	3.11	10.64	27.8	2.17
																											0.055	0.192	0.044	0.074	0.022	0.044	0.044	14.01	3.11	10.64	27.8	2.17	5.02	11.3		20234055	22975	44194	10.01	2.35	7.46	20.51	1.73
																											0.389	0.099	0.37	1.01	0.074	0.14	0.3	10.01	2.35	7.46	20.51	1.73	3.8	7.98		15852874	38747	15084	7.24	1.37	5.74	14.41	0.93
																											0.176	0.106	0.058	0.41	0.023	0.035	0.1	7.24	1.37	5.74	14.41	0.93	2.52	5.85		1179284	3909	4168	2.03	0.35	1.95	3.91	0.25
																											0.67	0.18	0.93	1.48	0.15	0.36	0.53	2.03	0.35	1.95	3.91	0.25	0.72	1.59		2873030	9355	18110	1.59	0.34	1.46	2.91	0.28
																											3.4	0.97	3.02	6.44	0.8	1.35	2.72	1.59	0.34	1.46	2.91	0.28	0.58	1.33		39351624	3486	2898	1.93	0.51	2.14	4.05	0.31
																											0.529	0.099	0.77	1.24	0.05	0.2	0.42	1.93	0.51	2.14	4.05	0.31	0.85	1.51		12873967	6525	13529	3.23	0.74	2.94	6.33	0.57
																											0.4	0.16	0.37	0.93	0.11	0.17	0.32	3.23	0.74	2.94	6.33	0.57	1.33	2.72		19111480	11240	10278	5.49	1.4	5.21	11.99	1.05
																											0.32	0.11	0.216	0.79	0.1	0.076	0.25	5.49	1.4	5.21	11.99	1.05	2.24	4.45		70021164	12587	12575	7.15	1.75	5.92	16.12	1.28
																											0.067	0.011	0.235	0.135	0.011	0.034	0.045	7.15	1.75	5.92	16.12	1.28	2.42	5.43		82230479	8554	5845	5.02	1.23	5.04	13.51	0.73
																											0.185	0.025	0.402	0.48	0.012	0.05	0.12	5.02	1.23	5.04	13.51	0.73	1.73	3.87		25402794	2132	10811	4.87	0.98	6.18	11.75	0.68
																											1.6	0.39	2.29	3.73	0.19	0.6	1.13	4.87	0.98	6.18	11.75	0.68	2.12	3.8
[truncated: 47 more columns]

## Sheet: Fiture 7
	A flow cytometry dot plots				B P3296			B P5668			B PRx1			C The fold cchange of PhagoScore				D Mᵩphagoscore-Ig isotype correlation																						E Mᵩ phagoscore-OPA correlation
		D0	D30		D0	D30		D0	D30		D0	D30		P3296	P5668	PRx1		P3296	P5668	PRx1	P3296 IgG	P3296 IgM	P3296 IgG1	P3296 IgG2	P3296 IgG3	P3296 IgG4	P5668 IgG	P5668 IgM	P5668 IgG1	P5668 IgG2	P5668 IgG3	P5668 IgG4	PPRx1 IgG	PPRx1 IgM	PPRx1 IgG1	PPRx1 IgG2	PPRx1 IgG3	PPRx1 IgG4		P3296	P5668	PRx1	D30 6A	D30 F38	D30 14	D30 4	D30 17F	D30 11A
	P3296 Beads+	39.9	47.6		7.21259	6.2858		8.9152	17.2915		15.2337	14.3615		6.2858	17.2915	14.3615		6.2858	17.2915	14.3615	17583.7	11393977	17839439	55288.5	26840964	15941	41672.9	9498958	1.212948e+007	273699	1.6396387e+007	21769.8	37646.7	5794004	1.4984896e+007	372206	2.3305646e+007	7730.2		6.2858	17.2915	14.3615	3431	1835	5065	6350	7329	7445
	P5668 Beads+	33.5	71.2		5.187	15.6594		3.65485	11.9616		10.664	11.817		15.6594	11.9616	11.817		15.6594	11.9616	11.817	23819.6	3470296	9717128	369967	78887214	17564.8	26350.2	3153493	7510776	258229	2.0233466e+007	2134.23	8104.6	1795008	1075880	147617	4.9908384e+007	1015.16		15.6594	11.9616	11.817	2	415	4879	18310	3440	34248
	PRx1 Beads+	43	43.8		6.90924	7.88082		6.9552	15.1438		6.98207	11.5747		7.88082	15.1438	11.5747		7.88082	15.1438	11.5747	25031.7	1246064	12861724	296119	51657428	1659610	45441	1943034	1.0745186e+007	1291903	8.2915972e+007	1956851	42326.1	968624	1.4965981e+007	252518	9.9668643e+007	4745902		7.88082	15.1438	11.5747	1247	1546	1338	2191	5878	1391
					4.223	11.5537		2.2742	16.3382		8.85695	15.9332		11.5537	16.3382	15.9332		11.5537	16.3382	15.9332	34887.7	1161084	13484774	885450	1889293	2111854	58833.3	1968452	1.0359823e+007	764624	1139600	62211.9	30903.5	1451765	5547995	2103670	445150	1736332		11.5537	16.3382	15.9332	2	1421	2246	4062	11461	2587
					12.2466	7.52928		8.35296	12.7777		11.9196	11.3955		7.52928	12.7777	11.3955		7.52928	12.7777	11.3955	130642	7363305	69807550	827331	70263338	21163.4	115662	4709333	3.0843521e+007	432646	1.73e+008	2633753	108280	5596201	3.2866933e+007	791076	1.6e+008	4308746		7.52928	12.7777	11.3955	7903	7584	2179	48136	21491	55560
					6.29464	4.49352		5.08416	9.5665		12.3283	7.21734		4.49352	9.5665	7.21734		4.49352	9.5665	7.21734	38163.7	24938485	67620427	59424.9	13827186	2923249	43968	9222226	2.3162635e+007	410452	5780839	23160.2	75360.5	4214443	6.4731579e+007	572781	1416087	6376.09		4.49352	9.5665	7.21734	1673	554	10212	34566	53849	40010
					7.67836	8.75502		8.90435	13.7945		8.3539	8.55552		8.75502	13.7945	8.55552		8.75502	13.7945	8.55552	14105.5	728453	6658842	265405	9602336	152313	11024	460184	2003274	134109	2966525	91907.6	10320.2	333355	1992136	266357	4222795	4952.33		8.75502	13.7945	8.55552	4986	4817	1470	2880	1742	7221
					7.14736	8.88272		5.41606	12.1061		9.27165	12.1056		8.88272	12.1061	12.1056		8.88272	12.1061	12.1056	14816.4	3080624	11383466	78583.5	16803937	4306.37	35311.9	3301574	1.264031e+007	368824	1780328	20635.2	12588.6	2065226	6083023	101345	7676949	988.296		8.88272	12.1061	12.1056	2	768	17728	4125	2690	2302
					8.11092	14.4559		5.79312	18.6275		7.62755	14.9182		14.4559	18.6275	14.9182		14.4559	18.6275	14.9182	115751	2503686	55736284	452527	169000000	13147.3	60569.2	2462193	1.0914605e+007	651123	1.21e+008	202877	76846.7	2573146	2.6715105e+007	703634	3.4007873e+007	179104		14.4559	18.6275	14.9182	48869	8795	17435	73049	4942	84048
					4.0068	7.1722		4.365	11.1709		3.5475	6.99048		7.1722	11.1709	6.99048		7.1722	11.1709	6.99048	59068.8	12315419	28832097	435460	141000000	7202.11	53773.5	6518836	4368394	194451	1.56e+008	85166.1	36611.3	3417062	3851661	598314	5.762172e+007	1880.89		7.1722	11.1709	6.99048	15272	10885	21122	55875	6753	55108
					6.9426	8.8622		4.32887	11.6688		6.28368	10.162		8.8622	11.6688	10.162		8.8622	11.6688	10.162	48105.8	29716792	32346415	216246	68065849	4086.3	52360	1.285289e+007	1.6289657e+007	1325417	2.3895316e+007	86082.1	27988.2	1.6017252e+007	7262920	340037	2.8171786e+007	192755		8.8622	11.6688	10.162	5046	4005	4964	16284	1668	15667
					7.60128	6.49166		8.81888	8.51326		6.32079	6.48396		6.49166	8.51326	6.48396		6.49166	8.51326	6.48396	26753	3458701	12107462	536667	24397691	39017	34939	2876480	1.4297259e+007	883726	3577383	6978.19	33885.1	2246352	1.2009714e+007	936662	4152133	12272.7		6.49166	8.51326	6.48396	6288	10586	12068	12716	3037	3562
					7.01545	10.3597		5.20603	14.9216		9.17064	12.7061		10.3597	14.9216	12.7061		10.3597	14.9216	12.7061	155752	3964308	14482221	783123	71365564	235202	174154	4912971	1.4600459e+007	1.264312e+007	3.6039499e+007	945638	168292	2550245	5.1400667e+007	2226390	7.8079747e+007	13172.9		10.3597	14.9216	12.7061	3329	6962	11621	44003	15599	60546
					12.8698	9.56967		8.59535	13.7189		11.6583	12.1656		9.56967	13.7189	12.1656		9.56967	13.7189	12.1656	65956.9	3103282	78996494	316482	37286783	2052.95	90077.6	3761157	3.6703904e+007	2314543	2.3732173e+007	72258.3	77158.4	2772310	3.3470925e+007	380222	1.19e+008	1455.4		9.56967	13.7189	12.1656	6246	6013	6813	2704	2625	8859
					8.3895	6.26763		8.73498	10.3601		7.48385	6.48704		6.26763	10.3601	6.48704		6.26763	10.3601	6.48704	168492	4035978	14816936	519239	65733184	45654.5	207297	6245976	9712253	2454795	9.6105802e+007	201806	230663	4093278	1.0709609e+007	3277317	2.6284109e+007	1590.87		6.26763	10.3601	6.48704	13731	12292	4544	21472	739	5702
					8.3952	8.6544		4.72834	7.73388		8.05298	6.00778		8.6544	7.73388	6.00778		8.6544	7.73388	6.00778	22124.5	570095	11812744	129544	11152742	652.415	32677.5	1085887	1.1496373e+007	241761	4870764	15789	19619	347782	5458661	106724	4791592	804.376		8.6544	7.73388	6.00778	487	759	1168	7142	549	2690
					4.55184	7.88481		5.02528	9.70711		7.39024	9.88156		7.88481	9.70711	9.88156		7.88481	9.70711	9.88156	52354.6	1438769	13407770	333499	87263172	13247.9	53958.1	2665134	1.4268128e+007	608805	5.579966e+007	26514.4	74581.7	1221270	1.4460004e+007	591872	1.33e+008	1443.63		7.88481	9.70711	9.88156	4293	3090	7551	20757	3646	86274
					3.9501	5.26456		14.6142	13.2221		10.4328	7.34882		5.26456	13.2221	7.34882		5.26456	13.2221	7.34882	50120.9	2514552	24558438	146419	16362862	2825.87	107507	1817392	2.8632023e+007	1084371	1.0786395e+007	120670	79650.6		1.7627492e+007	617460	2.0496188e+007	5051.81		5.26456	13.2221	7.34882	2869	11277	1661	10982	2299	29112
					5.01417	11.3783		6.42033	19.97		10.8698	12.1543		11.3783	19.97	12.1543		11.3783	19.97	12.1543	112376	8221528	37393751	1023759	112000000	142810	160730	4266181	3.2309515e+007	2333418	5.3670362e+007	1122408	127888	6379783	2.5445383e+007	1236602	1.21e+008	90072.5		11.3783	19.97	12.1543	22001	5566	7819	46553	6213	41211
					4.73688	7.00434		2.511	9.83458		5.40322	6.82287		7.00434	9.83458	6.82287		7.00434	9.83458	6.82287	45236.4	2833630	13343096	262338	18733430	273247	20501.9	2980954	3877351	277221	2757847	83020.6	26723.1	1839934	4886078	348236	2022527	1366333		7.00434	9.83458	6.82287	1394	861	360	16181	1165	22119
					6.2997	12.8799		3.69264	11.0635		10.0043	14.7917		12.8799	11.0635	14.7917		12.8799	11.0635	14.7917	72420.1	3137332	55336438	445531	20234055	84228.8	31340.3	3038679	7999872	317666	7899320	3900.54	59843.8	2534986	1.9104196e+007	309315	8.3809342e+007	3578.01		12.8799	11.0635	14.7917	14324	5811	416	22975	3214	44194
					7.37152	10.915		5.3286	11.2883		9.19415	8.03602		10.915	11.2883	8.03602		10.915	11.2883	8.03602	102887	7942253	71052367	396398	15852874	15588.1	51278	6214465	2.7912059e+007	387386	3200244	91979.9	61606.9	3804775	4.4734657e+007	435878	1488145	4130.28		10.915	11.2883	8.03602	1446	3516	9834	38747	40129	15084
					6.07544	4.1258		3.47543	6.81352		8.1072	6.2484		4.1258	6.81352	6.2484		4.1258	6.81352	6.2484	26421.3	1390110	13328542	189844	1179284	750894	35595.3	1231613	6588982	247795	1161097	69521.1	22097.9	504972	4995628	191465	726681	174644		4.1258	6.81352	6.2484	1118	2050	2960	3909	1285	4168
					6.81615	3.95044		4.631	9.13653		10.3414	9.82		3.95044	9.13653	9.82		3.95044	9.13653	9.82	23808.3	3001586	16958631	172910	2873030	31940.3	32386.6	2510263	9798128	200538	4984640	7452.03	43165.8	842107	1.2144131e+007	251113	3882364	235396		3.95044	9.13653	9.82	1612	5551	2246	9355	448	18110
					9.0804	6.67823		7.6076	8.5312		12.5268	8.85568		6.67823	8.5312	8.85568		6.67823	8.5312	8.85568	28340.6	2855912	11426062	112520	39351624	56026.6	26713.4	1591007	4717068	133640	1.4383578e+007	23947.8	25124.3	1340184	6639696	130221	1.8937278e+007	340953		6.67823	8.5312	8.85568	528	739	1862	3486	831	2898
					4.60082	5.2683		5.9291	7.99395		6.06879	6.93262		5.2683	7.99395	6.93262		5.2683	7.99395	6.93262	70673	4276799	30208311	440018	12873967	5698.59	64714.2	2888126	1.0887495e+007	196192	2.2174378e+007	1128169	112593	2065226	1.7764951e+007	1165502	3.2020603e+007	3346.77		5.2683	7.99395	6.93262	13182	12178	6900	6525	3235	13529
					5.004	7.7112		3.19646	7.85772		4.9878	8.088		7.7112	7.85772	8.088		7.7112	7.85772	8.088	81694.6	2005296	51397246	363522	19111480		96176.5	702574	2.6895789e+007	195974	3228768	72795.2	296664	951730	6.1697492e+007	457975	3.2362081e+007	6130.38		7.7112	7.85772	8.088	6215	12194	2226	11240	1016	10278
					6.52256	11.1703		5.4665	9.85293		6.82176	10.6513		11.1703	9.85293	10.6513		11.1703	9.85293	10.6513	41417.7	1556811	5945473	247169	70021164	2052.95	66823.9	3527060	1.0016551e+007	460875	2.7583647e+007	35962.8	37294	1578400	7797968	337268	6.2252615e+007	1624.22		11.1703	9.85293	10.6513	1871	2304	3584	12587	1072	12575
					9.34524	7.14168		7.09992	10.192		8.7599	8.8257		7.14168	10.192	8.8257		7.14168	10.192	8.8257	137541	5561578	75761654	140625	82230479	2539.37	69406.8	3583030	1.5061958e+007	648818	1.1850613e+007	84813.9	76025.4	3322944	2.6001241e+007	722018	2.6348298e+007	1475.72		7.14168	10.192	8.8257	7900	16636	1558	8554	1956	5845
					8.33256	5.7603		6.7134	14.2279		12.9764	12.0125		5.7603	14.2279	12.0125		5.7603	14.2279	12.0125	8335	1686629	6504607	31390.4	25402794	11246.1	23515.9	1993790	4676956	64742.5	2.3815658e+007	12783.7	34551.1	3804775	5756101	264803	5.5625201e+007	1378.61		5.7603	14.2279	12.0125	6476	10346	3952	2132	890	10811
[truncated: 42 more columns]

## Sheet: Supplemental Figure 1
	A P3296				A P5668				A PRx1				A Ply
	D30	D90	D180		D30	D90	D180		D30	D90	D180		D30	D90	D180
	86.67	80	65.52		90	83.33	72.41		73.33	73.33	58.62		40	20	13.79

## Sheet: Supplemental Figure 2
	A P3296					A P5668					A PRx1					A Ply					B (D30/D0)					B (D90/D0)					B (D180/D0)
	D0	D30	D90	D180		D0	D30	D90	D180		D0	D30	D90	D180		D0	D30	D90	D180		P3296	P5668	PRx1	Ply		P3296	P5668	PRx1	Ply		P3296	P5668	PRx1	Ply
	7610.72	6449.62	8703.82	8383.09		13865.6	13664.4	14413.4	9278.68		15388.5	15072	14730.7	10506.1		931.4	1716.68	1293.53	1121.96		0.847	0.985	0.979	1.843		1.144	1.04	0.957	1.389		1.101	0.669	0.683	1.205
	7025.18	5908.28	5054.76	5461.54		2474.29	2497.16	1550.69	1665.44		7014.94	5770.12	4977.14	4961.93		8163.62	7584.68	5718.16	5643.91		0.841	1.009	0.823	0.929		0.72	0.627	0.71	0.7		0.777	0.673	0.707	0.691
	4866.6	5983.84	5871.08	4977.64		4694.9	5067.9	4345.6	5414.27		9331.2	10319.5	9747.93	8499.16		2723.55	3200.97	3084.08	2893.97		1.23	1.079	1.106	1.175		1.206	0.926	1.045	1.132		1.023	1.153	0.911	1.063
	3579.93	3927.9	2969.38	3014.1		3775.59	4529.58	4116.42	4444.44		3179.93	3696.06	3235.8	3777.8		827.599	714.571	577.938	840.561		1.097	1.2	1.162	0.863		0.829	1.09	1.018	0.698		0.842	1.177	1.188	1.016
	1939.42	2738.46	1849.82	1185.81		1525.59	2606.74	1716.78	1016.65		1969.3	3006.69	2370.68	1475.18		3410.87	4545	4256.64	3634.91		1.412	1.709	1.527	1.333		0.954	1.125	1.204	1.248		0.611	0.666	0.749	1.066
	243.758	319.993	222.346	217.646		1050.51	1057.5	849.903	690.712		392.032	421.181	393.443	674.296		1572.94	1930.53	1794.41	1968.67		1.313	1.007	1.074	1.227		0.912	0.809	1.004	1.141		0.893	0.658	1.72	1.252
	2298.26	2469.49	2268.52	1770.66		2804.41	3060.85	2491.1	2180.47		2394.76	2791.63	2579.52	1992.64		4015.62	4304.09	3231.22	3356.31		1.075	1.091	1.166	1.072		0.987	0.888	1.077	0.805		0.77	0.778	0.832	0.836
	1577.29	1685.78	1278.1	1911.63		3299.91	3663.86	2359.79	3427.05		7570.4	8198.31	6972.2	7934.02		4627.1	4849.14	3443.26	4151.74		1.069	1.11	1.083	1.048		0.81	0.715	0.921	0.744		1.212	1.039	1.048	0.897
	10777.5	8672.5	7358.85	7681.72		17771.6	13980.5	13760.4	14138.3		19331.6	16492.7	12804.1	12346.9		4643.63	4127.1	5497.47	3938.41		0.805	0.787	0.853	0.889		0.683	0.774	0.662	1.184		0.713	0.796	0.639	0.848
	1058.34	5915.41	3312.92	3453.88		723.466	3669.75	2722.84	2830.55		1240.74	8251.58	5993.95	6047.92		3140.7	2842.14	2422.37	2183.52		5.589	5.072	6.651	0.905		3.13	3.764	4.831	0.771		3.263	3.912	4.874	0.695
	706.382	510.217	895.761	700.206		553.43	535.911	648.909	455.283		1242.64	1693.89	1643.67	1304.08		1706.26	1387.75	2024.88	1644.93		0.722	0.968	1.363	0.813		1.268	1.173	1.323	1.187		0.991	0.823	1.049	0.964
	8983.28	7509.46	7168.8	9364.43		7222.28	6968.57	9968.7	13857.1		9602.04	8432.83	7840.22	8588.3		2487.8	2201.63	2598.99	3392.12		0.836	0.965	0.878	0.885		0.798	1.38	0.817	1.045		1.042	1.919	0.894	1.363
	5498.13	5522.3	5938.22	5197.83		8893.74	7855.83	8311.58	7548.38		11267.1	10689.4	9985.8	8231.2		1975.66	1987.76	2079.92	1627.97		1.004	0.883	0.949	1.006		1.08	0.935	0.886	1.053		0.945	0.849	0.731	0.824
	6145.78	6000.82	6011.21	4216.98		5206.93	4803.22	5809.57	3224.19		6546.74	6079.21	5099.72	3321.94		864.054	798.69	707.408	446.979		0.976	0.922	0.929	0.924		0.978	1.116	0.779	0.819		0.686	0.619	0.507	0.517
	835.18	1013.69	692.313	769.051		1644.17	1815.65	2111.97	1622.61		3765.68	2914.3	2407.36	2603.77		6430.57	6740.59	3974.09	5033.49		1.214	1.104	0.774	1.048		0.829	1.285	0.639	0.618		0.921	0.987	0.691	0.783
	5156.61	5932.04	4551.42	3154.96		2952.65	3355.38	4850.81	3530.09		1980.32	2290.95	8870.43	7356.46		4763.71	5098.21	4092.44	3513.93		1.15	1.136	1.157	1.07		0.883	1.643	4.479	0.859		0.612	1.196	3.715	0.738
	4393.15	5201.4	3262.8	3214.88		4677.41	5974.57	5063.11	5377.47		4795.16	5247.5	4511.37	4488.58		6069.84	6346.94	4711.69	15184.9		1.184	1.277	1.094	1.046		0.743	1.082	0.941	0.776		0.732	1.15	0.936	2.502
	955.136	877.939	603.714	596.497		2158.22	1894.12	1342.16	1633.38		669.617	619.796	483.465	519.658		2073.34	1991.61	1200.06	1527.46		0.919	0.878	0.926	0.961		0.632	0.622	0.722	0.579		0.625	0.757	0.776	0.737
	2340.72	2721.97	2218.64	1653.18		1982.38	2870.3	2355.63	1388.27		2110.95	2133.17	1792.24	1455.38		1186.57	1104.53	983.623	1002.27		1.163	1.448	1.011	0.931		0.948	1.188	0.849	0.829		0.706	0.7	0.689	0.845
	12762.5	13138.7	8051.81	9547.37		12127.8	13739.7	10880.7	10636.9		10385.5	11153.7	6998.57	5101.86		6581.38	8177.96	8127.17	6322.58		1.029	1.133	1.074	1.243		0.631	0.897	0.674	1.235		0.748	0.877	0.491	0.961
	2452.78	2324	2319.16	2169.71		3742.88	3958.72	3660.78	3030.39		7117.21	6880.26	5437.57	5519.57		905.419	1116.16	939.174	957.156		0.947	1.058	0.967	1.233		0.946	0.978	0.764	1.037		0.885	0.81	0.776	1.057
	3235.19	3972.13	3318.23	2524.36		1780.4	2182.94	2508.28	1675.59		1494.38	2054.87	1448.73	1357.48		2192.64	2322.95	2101.81	1764.72		1.228	1.226	1.375	1.059		1.026	1.409	0.969	0.959		0.78	0.941	0.908	0.805
	5232.74	8549.78	4028.66	2733.64		4423.47	7298.5	5168.46	4968.26		4392.8	6899.24	4138.51	6238.97		2971.7	4598.08	3765.37	4972.69		1.634	1.65	1.571	1.547		0.77	1.168	0.942	1.267		0.522	1.123	1.42	1.673
	21335.9	26210.5	19791.2	18704		17989.3	23034.8	17594.3	16194.8		7204.6	14963.7	10817.4	9320.57		5431.24	6264.71	6005.09	6123.41		1.228	1.28	2.077	1.153		0.928	0.978	1.501	1.106		0.877	0.9	1.294	1.127
	14256.3	16277.1	9227.42	6142.89		13845	17067.6	11871.1	7727.34		29087.4	38786.8	25269.7	16987.5		9734.07	11950.3	16439.3	9851.92		1.142	1.233	1.333	1.228		0.647	0.857	0.869	1.689		0.431	0.558	0.584	1.012
	4083.43	5666.8	5098.56	3515.38		9020.51	14215.6	17315	8393.94		3208.67	4329.92	4437.52	3311.49		2630.29	3506.32	2782.16	2426.13		1.388	1.576	1.349	1.333		1.249	1.92	1.383	1.058		0.861	0.931	1.032	0.922
	2570.97	4048.78	2372.7	1943.59		2458.94	3212.16	2501.2	2093.7		5242.02	7725.25	3522.06	3129.43		831.192	1383.25	693.068	539.897		1.575	1.306	1.474	1.664		0.923	1.017	0.672	0.834		0.756	0.851	0.597	0.65
	3305	5315.35	4688.5	3524.68		3677.61	5571.8	4302.34	3359.92		5749.97	8060.81	6864.94	5616.98		1033.03	1868.01	1575.42	1309.14		1.608	1.515	1.402	1.808		1.419	1.17	1.194	1.525		1.066	0.914	0.977	1.267
	1563.35	1459.08	1372.51	1905.62		1703.38	2059.34	1970.57	1725.06		3249.94	2986.23	2237.46	2577.13		2350.79	2561.56	2061.22	1658.74		0.933	1.209	0.919	1.09		0.878	1.157	0.688	0.877		1.219	1.013	0.793	0.706
	2615.33	2114.26	2885.29	2260.29		3705.76	1156.77	4638.99	3698.22		4022	6292.35	5938.48	4571.32		2584.67	4021.59	2469.98	1910.6		0.808	0.312	1.564	1.556		1.103	1.252	1.476	0.956		0.864	0.998	1.137	0.739

## Sheet: Supplemental Figure 3
	A PBPV D0						B PPV23 D0						C PPV23 D30						D PPV23 D90						E PPV23 D180
	PLY Nab titer	P3296	P5668	PRX1	Ply		PLY Nab titer	P3296	P5668	PRX1	Ply		PLY Nab titer	P3296	P5668	PRX1	Ply		PLY Nab titer	P3296	P5668	PRX1	Ply		PLY Nab titer	P3296	P5668	PRX1	Ply
	5.95	2393.09	4585.87	10416.2	2279.07		2.93	7610.73	13865.6	15388.5	931.4		5.73	6449.62	13664.4	15072	1716.68		2.92	8703.82	14413.4	14730.7	1293.53		3.53	8383.09	9278.68	10506.1	1121.96
	4.32	1251.06	936.373	3313.14	2836.69		50.37	7025.18	2474.29	7014.94	8163.62		68.95	5908.28	2497.16	5770.12	7584.68		39.53	5054.76	1550.69	4977.14	5718.16		63.09	5461.54	1665.43	4961.93	5643.9
	50.57	17338.1	32681.1	36945	1556.39		35.41	4866.6	4694.9	9331.2	2723.55		45.34	5983.84	5067.9	10319.5	3200.97		58.71	5871.08	4345.6	9747.93	3084.08		35.72	4977.64	5414.27	8499.16	2893.97
	6.09	876.926	778.296	1471.25	3040.75		8.97	3579.93	3775.59	3179.93	827.599		9.02	3927.9	4529.59	3696.06	714.571		4.29	2969.38	4116.42	3235.8	577.938		6.07	3014.1	4444.44	3777.8	840.561
	3.71	5640.24	5616.67	1390.24	635.299		4.71	1939.41	1525.59	1969.3	3410.87		61.62	2738.46	2606.74	3006.68	4545		4.14	1849.82	1716.78	2370.68	4256.64		4.29	1185.81	1016.65	1475.18	3634.91
	11.78	2095.26	1146.04	2008.01	5097.56		4.91	243.758	1050.51	392.032	1572.94		64.14	319.993	1057.5	421.181	1930.53		6.97	222.346	849.903	393.443	1794.41		11.04	217.646	690.712	674.296	1968.67
	7.68	4911.57	3193.08	3718.29	1640.64		22.93	2298.26	2804.41	2394.76	4015.62		6.18	2469.49	3060.85	2791.63	4304.09		2.96	2268.52	2491.1	2579.52	3231.22		3.59	1770.66	2180.47	1992.64	3356.31
	13.47	5845.93	5269.64	3635.01	928.339		11.35	1577.29	3299.91	7570.4	4627.1		14.14	1685.78	3663.86	8198.32	4849.14		12.86	1278.1	2359.79	6972.2	3443.26		12.05	1911.63	3427.05	7934.02	4151.74
	20.37	3395.54	2993.51	2550.75	5969.15		18.8	10777.5	17771.6	19331.6	4643.63		13.6	8672.5	13980.5	16492.7	4127.1		10.77	7358.85	13760.4	12804.1	5497.47		11.32	7681.72	14138.3	12346.9	3938.41
	3.82	1493.31	1789.46	1925.5	1302.2		34.94	1058.34	723.466	1240.74	3140.7		19.87	5915.41	3669.75	8251.58	2842.14		17.7	3312.92	2722.84	5993.95	2422.38		18.69	3453.88	2830.55	6047.93	2183.52
	14.6	1431.67	1642.23	2318.7	2798.57		2.2	706.382	553.43	1242.64	1706.26		2.51	510.217	535.911	1693.89	1387.74		2.39	895.761	648.909	1643.67	2024.88		3.36	700.206	455.283	1304.08	1644.93
	3.34	2177.45	2107.21	2150.49	980.111		25.95	8983.28	7222.28	9602.04	2487.8		20.05	7509.46	6968.57	8432.83	2201.63		18.16	7168.8	9968.7	7840.22	2598.99		27.72	9364.43	13857.1	8588.3	3392.12
	17.58	2080.55	5774.26	2045.32	23626.7		4.9	5498.14	8893.74	11267.1	1975.66		3.52	5522.3	7855.83	10689.4	1987.76		4.89	5938.22	8311.58	9985.8	2079.92		5.36	5197.83	7548.38	8231.2	1627.97
	10.93	2444.28	10601.4	3719.27	1094.03		9.92	6145.78	5206.93	6546.74	864.054		14.53	6000.82	4803.22	6079.21	798.69		17.53	6011.2	5809.57	5099.73	707.408		12.43	4216.98	3224.19	3321.94	446.979
	1	5219.83	5970.84	4415.79	859.147		17.08	835.18	1644.17	3765.68	6430.57		25.55	1013.69	1815.65	2914.3	6740.59		14.06	692.313	2111.97	2407.36	3974.09		13.62	769.051	1622.61	2603.77	5033.49
	4.95	1783.75	2798.3	1887.02	1379.26		26.89	5156.61	2952.65	1980.32	4763.71		9.12	5932.04	3355.39	2290.95	5098.21		32.91	4551.42	4850.81	8870.43	4092.45		39.79	3154.96	3530.09	7356.46	3513.93
	14.2	1906.26	1734.13	2814.7	6364.69		21.69	4393.15	4677.41	4795.16	6069.84		19.56	5201.4	5974.57	5247.5	6346.94		16.47	3262.8	5063.11	4511.37	4711.69		16.76	3214.88	5377.47	4488.58	15184.9
	15.36	4565.11	14052.7	20188.7	15869.8		10.59	955.136	2158.22	669.617	2073.34		7.18	877.939	1894.12	619.796	1991.61		6.75	603.714	1342.16	483.465	1200.06		7.59	596.497	1633.38	519.658	1527.46
	5.37	1821	4277.8	5331.37	3253.44		4.62	2340.72	1982.38	2110.95	1186.57		10.38	2721.97	2870.3	2133.17	1104.53		5.97	2218.64	2355.63	1792.24	983.623		4.64	1653.18	1388.27	1455.38	1002.27
	25.52	1872.82	783.375	2734.99	1578.9		22.2	12762.5	12127.8	10385.5	6581.38		19	13138.7	13739.7	11153.7	8177.96		37.8	8051.81	10880.7	6998.57	8127.17		23.19	9547.37	10636.9	5101.86	6322.58
	5.15	2022.12	921.166	2724.99	1817.44		3.51	2452.78	3742.88	7117.21	905.419		6.06	2324	3958.72	6880.26	1116.16		4.81	2319.16	3660.78	5437.57	939.174		3.88	2169.71	3030.39	5519.57	957.156
	2.6	2096.25	1674.54	2300.75	2774.39		8.98	3235.19	1780.4	1494.38	2192.64		9.23	3972.13	2182.94	2054.87	2322.95		9.89	3318.23	2508.28	1448.73	2101.81		6.47	2524.36	1675.59	1357.48	1764.72
	59.05	2044.75	2057.97	5564.86	4320.32		15.65	5232.74	4423.47	4392.8	2971.7		21.01	8549.78	7298.5	6899.24	4598.08		9.93	4028.66	5168.46	4138.51	3765.37		26.79	2733.64	4968.26	6238.97	4972.69
	17.16	4717.52	2942.57	4750.9	3888.78		18.16	21335.9	17989.3	7204.6	5431.24		15.3	26210.5	23034.8	14963.7	6264.71		18.52	19791.2	17594.3	10817.4	6005.09		14.81	18704	16194.8	9320.57	6123.41
	3.17	4948.83	5349.43	6150.64	1329.27		47.97	14256.3	13845	29087.4	9734.07		82.95	16277.1	17067.6	38786.8	11950.3		46.07	9227.42	11871.1	25269.7	16439.3		78.76	6142.89	7727.34	16987.5	9851.92
	11.53	4353.36	6760.9	5012.2	1018.8		10.9	4083.43	9020.51	3208.68	2630.29		11.78	5666.81	14215.6	4329.92	3506.32		10.75	5098.56	17315	4437.52	2782.16		21.35	3515.38	8393.94	3311.49	2426.13
	4	2240.85	1868.78	2292.85	739.962		8.6	2570.97	2458.95	5242.02	831.192		4.97	4048.78	3212.16	7725.25	1383.24		3.1	2372.7	2501.2	3522.06	693.068		2.81	1943.59	2093.7	3129.43	539.897
	1	2261.49	693.381	1444.09	949.577		1	3305	3677.61	5749.97	1033.03		1	5315.35	5571.8	8060.81	1868.01		1	4688.5	4302.34	6864.94	1575.42		2.13	3524.68	3359.92	5616.98	1309.14
	1	6628.23	2138.8	4179.9	848.95		11.06	1563.35	1703.38	3249.94	2350.79		71.22	1459.08	2059.34	2986.23	2561.56		42.46	1372.52	1970.57	2237.47	2061.22		32.36	1905.62	1725.06	2577.13	1658.74
	7.71	3863.5	7348.83	13922.3	1111.59		15.65	2615.33	3705.76	4022	2584.67		87.22	2114.26	1156.77	6292.35	4021.59		14.82	2885.29	4638.99	5938.48	2469.98		24.89	2260.29	3698.22	4571.32	1910.6

[truncated: 9 more sheets: Supplemental Figure 4, Supplemental Figure 5, Supplemental Figure 6, Supplemental Figure 7, Supplemental Figure 8, Supplemental Figure 9, Rebuttal letter figure 1, Rebuttal letter figure 2, Rebuttal letter figure 3]
